# Supplementary material for: A miniaturized mode-of-action profiling platform enables high throughput characterization of the molecular and cellular dynamics of EZH2 inhibition
Source: Sci Rep. 2024 Jan 19;14:1739. doi: 10.1038/s41598-023-50964-x (PMC10799085; doi:10.1038/s41598-023-50964-x)
Supplement: Supplementary file 2 — Supplementary Information 2. [file 41598_2023_50964_MOESM2_ESM.xlsx]

## Sheet: ePCA&kPCA RT
Compound	Heteroatoms	EZH2+/+ (- H3K27me3)
		Equilibrium		Kinetic						Calculated			Efficiency
		Ki [M]	SD Ki	kon [s-1 M-1]	koff [s-1]	Kd [M]	SD kon	SD koff	SD Kd	koff calc [s-1 M-1]	SD koff	RT [h]	Kinetic Efficiency	Ligand Efficiency
1	12	-	-	-	-	-	-	-	-	-	-	-
2	8	1.1e-08	2.19e-09	73500	0.000689	9.31e-09	5370	0.00026	3.17e-09	0.000806	1.17e-05	0.344637	0.0430797	1.39276
3	8	3.26e-09	6.54e-10	296000	0.0009	2.98e-09	32700	0.000403	1.28e-09	0.000965	2.14e-05	0.287853	0.0359816	1.48519
4	9	9.77e-09	2.68e-09	474000	0.00337	7.16e-09	92500	0.0006	6.65e-10	0.00463	0.000248	0.0599952	0.00666613	1.24602
5	7	4.46e-09	1.2e-09	2650000	0.0106	4.05e-09	609000	0.00274	8.09e-10	0.0118	0.000731	0.0235405	0.00336293	1.67013
6	10	7.51e-08	2.82e-08	545000	0.0356	7.01e-08	211000	0.00807	1.23e-08	0.0409	0.00594	0.00679163	0.000679163	0.99741
7	8	1.46e-07	4.95e-08	86700	0.0138	1.64e-07	25900	0.00383	2.43e-08	0.0127	0.00128	0.0218723	0.00273403	1.19624
8	9	4.75e-09	8.69e-10	6880000	0.0118	1.76e-09	1420000	0.00174	3.58e-10	0.0327	0.00123	0.00849473	0.000943859	1.29474
9	9	2.83e-09	8.9e-10	2660000	0.00638	2.39e-09	381000	0.00124	1.72e-10	0.00752	0.000339	0.0369385	0.00410428	1.32972
10	10	1.03e-09	2.54e-10	278000	0.0001	2.93e-10	91600	0.000121	2.99e-10	0.000285	2.33e-05	0.974659	0.0974659	1.2582
11	8	1e-08	1.94e-09	2080000	0.0125	5.95e-09	254000	0.00391	1.44e-09	0.0208	0.000494	0.0133547	0.00166934	1.4
12	9	7.9e-09	1.57e-09	1100000	0.0104	9.58e-09	186000	0.00169	8.5e-10	0.00867	0.000291	0.032039	0.00355988	1.26037
13	10	1.22e-08	4.52e-09	2280000	0.0242	1.04e-08	583000	0.00898	1.12e-09	0.0278	0.00264	0.00999201	0.000999201	1.10791
14	8	1.47e-09	3.2e-10	883000	0.00201	2.27e-09	57800	0.000623	6.4e-10	0.0013	1.85e-05	0.213675	0.0267094	1.54572
15	10	1.75e-08	6.48e-09	608000	0.0108	1.78e-08	124000	0.00186	6.34e-10	0.0106	0.000803	0.0262055	0.00262055	1.08597
16	10	1.67e-09	4.97e-10	1590000	0.00291	1.88e-09	328000	0.000628	4.57e-10	0.00265	0.000163	0.104822	0.0104822	1.22882
17	10	8.51e-10	3.67e-10	1700000	0.00215	1.34e-09	460000	0.000244	2.92e-10	0.00145	0.000169	0.191571	0.0191571	1.26981
18	10	3.68e-08	9.1e-09	11000000	0.379	3.15e-08	9490000	0.336	3.4e-09	0.406	0.0864	0.000684182	6.84182e-05	1.04078
19	9	6.1e-08	1.09e-08	1690000	0.0773	4.5e-08	967000	0.0499	5.61e-09	0.103	0.0106	0.00269687	0.000299652	1.12228
20	8	7.26e-08	1.95e-08	593000	0.0315	5.63e-08	178000	0.00372	1.07e-08	0.043	0.00348	0.00645995	0.000807494	1.24934
21	10	1.94e-08	4.35e-09	1110000	0.0247	2.08e-08	323000	0.0149	7.02e-09	0.0216	0.0014	0.0128601	0.00128601	1.07971
22	11	2.32e-08	1.9e-09	1070000	0.0267	2.51e-08	333000	0.00902	2.96e-09	0.0248	0.000634	0.0112007	0.00101825	0.971665
23	11	1.2e-08	1.78e-09	1770000	0.0178	1.07e-08	605000	0.00393	2.31e-09	0.0212	0.00108	0.0131027	0.00119116	1.0081
24	11	1.24e-08	4.1e-09	2070000	0.0154	7.34e-09	488000	0.00474	7.96e-10	0.0257	0.002	0.0108085	0.000982589	1.00629
25	9	1.76e-08	2.16e-09	629000	0.0118	1.88e-08	75100	0.00162	1.99e-09	0.0111	0.000162	0.025025	0.00278056	1.20625
26	12	1.89e-08	2.64e-09	1880000	0.0239	1.31e-08	518000	0.005	1.54e-09	0.0354	0.00137	0.00784683	0.000653902	0.901079
27	11	1.49e-08	4.93e-09	1160000	0.0132	1.21e-08	519000	0.00505	3.44e-09	0.0173	0.00256	0.0160565	0.00145968	0.99614
28	11	1.33e-08	2.72e-09	1140000	0.0113	1.08e-08	346000	0.00143	3.58e-09	0.0152	0.000941	0.0182749	0.00166135	1.00242
29	11	2e-08	6.14e-09	2040000	0.0229	1.16e-08	981000	0.00932	1.76e-09	0.0407	0.00602	0.00682501	0.000620455	0.979869
30	11	1.51e-08	4.14e-09	1690000	0.0196	1.17e-08	363000	0.00441	1.35e-09	0.0256	0.0015	0.0108507	0.000986427	0.995403
31	8	1.02e-09	3.67e-10	646000	n.d.	n.d.	111000	n.d.	n.d.	0.000658	4.09e-05	0.422155	0.0527693	1.57349
32	11	3.73e-08	5.56e-09	1200000	0.0371	3.1e-08	266000	0.012	6.1e-09	0.0448	0.00148	0.0062004	0.000563672	0.945419
Compound	Heteroatoms	EZH2+/+ (+ H3K27me3)
		Equilibrium		Kinetic						Calculated			Efficiency
		Ki [M]	SD Ki	kon [s-1 M-1]	koff [s-1]	Kd [M]	SD kon	SD koff	SD Kd	koff calc [s-1 M-1]	SD koff	RT [h]	Kinetic Efficiency	Ligand Efficiency
1	12	-	-	-	-	-	-	-	-	-	-	-
2	8	5.4e-09	2.33e-09	69900	n.d.	n.d.	17100	n.d.	n.d.	0.000378	3.99e-05	0.734862	0.0918577	1.44683
3	8	1.56e-09	5.69e-10	258000	n.d.	n.d.	85400	n.d.	n.d.	0.000402	4.86e-05	0.690989	0.0863737	1.5412
4	9	2.58e-09	1.01e-09	243000	0.000144	6.28e-10	35700	3.09e-05	2.2e-10	0.000626	3.61e-05	0.443734	0.0493038	1.33597
5	7	1.98e-09	4.37e-10	1720000	0.0015	8.85e-10	648000	0.00064	2.35e-10	0.00341	0.000283	0.0814598	0.0116371	1.74067
6	10	3.69e-08	5.81e-09	164000	0.00294	1.9e-08	56200	0.000662	4.37e-09	0.00606	0.000327	0.0458379	0.00458379	1.04062
7	8	4.73e-08	1.21e-08	50200	0.0013	2.93e-08	15700	0.000377	1.3e-08	0.00237	0.000189	0.117206	0.0146507	1.2819
8	9	1.71e-09	2.4e-10	4050000	0.00183	4.72e-10	949000	0.000369	1.29e-10	0.00691	0.000227	0.0401994	0.0044666	1.36376
9	9	1.14e-09	4.64e-10	1230000	0.000649	5.4e-10	268000	0.000253	1.85e-10	0.0014	0.000124	0.198413	0.0220459	1.39115
10	10	7.38e-10	1.9e-10	287000	n.d.	n.d.	40900	n.d.	n.d.	0.000212	7.75e-06	1.31027	0.131027	1.27847
11	8	2.49e-09	4.58e-10	1500000	0.00157	1.29e-09	636000	8.99e-05	5.73e-10	0.00374	0.000292	0.0742721	0.00928402	1.50567
12	9	2.92e-09	8.99e-10	486000	0.000932	1.95e-09	113000	0.000256	3.62e-10	0.00142	0.000102	0.195618	0.0217354	1.32761
13	10	6.84e-09	2.11e-09	183000	0.00186	1.15e-08	66600	0.000121	3.63e-09	0.00125	0.000141	0.222222	0.0222222	1.14309
14	8	9.07e-10	2.46e-10	1060000	0.000323	3.03e-10	215000	0.000185	1.4e-10	0.000963	5.3e-05	0.28845	0.0360563	1.58242
15	10	1.04e-08	3.68e-09	32000	0.00185	5.7e-08	1680	0.000684	1.85e-08	0.000331	6.17e-06	0.839208	0.0839208	1.11762
16	10	5.47e-10	1.5e-10	1070000	0.000131	1.25e-10	344000	8.37e-05	6.89e-11	0.000585	5.15e-05	0.474834	0.0474834	1.29668
17	10	4.15e-10	1.77e-10	1170000	n.d.	n.d.	158000	n.d.	n.d.	0.000487	2.8e-05	0.570386	0.0570386	1.31347
18	10	1.22e-08	3.76e-09	352000	0.00274	8.96e-09	137000	0.000201	3.1e-09	0.00429	0.000514	0.0647501	0.00647501	1.10791
19	9	2.43e-08	5.4e-09	411000	0.00273	7.32e-09	124000	0.0002	2.31e-09	0.00998	0.000672	0.0278334	0.0030926	1.18446
20	8	1.46e-08	3.62e-09	335000	0.00323	1e-08	90000	0.00041	1.76e-09	0.00489	0.000326	0.0568053	0.00710066	1.37124
21	10	7.63e-09	2.04e-09	494000	0.00197	4.07e-09	36300	0.000544	1.32e-09	0.00377	7.4e-05	0.0736811	0.00736811	1.13645
22	11	9.99e-09	1.66e-09	371000	0.00181	5.28e-09	134000	0.000412	1.17e-09	0.0037	0.000223	0.0750751	0.00682501	1.01824
23	11	4.66e-09	5.52e-10	992000	0.00176	1.79e-09	209000	0.000296	1.3e-10	0.00462	0.000116	0.0601251	0.00546591	1.06039
24	11	3.14e-09	8.31e-10	874000	0.00113	1.28e-09	164000	0.000307	1.62e-10	0.00275	0.000137	0.10101	0.00918274	1.08221
25	9	9.59e-09	1.58e-09	304000	0.00127	4.26e-09	39100	4.02e-05	7.67e-10	0.00292	6.16e-05	0.0951294	0.0105699	1.24727
26	12	8.08e-09	1.41e-09	536000	0.00212	4.15e-09	176000	0.000456	7.4e-10	0.00433	0.000248	0.0641519	0.00534599	0.944135
27	11	6.08e-09	2.02e-09	616000	0.00175	2.99e-09	141000	0.00018	7.01e-10	0.00374	0.000285	0.0742721	0.00675201	1.04568
28	11	5.69e-09	1.67e-09	515000	0.00128	2.61e-09	108000	0.000307	7.83e-10	0.00293	0.00018	0.0948047	0.00861861	1.04935
29	11	7.61e-09	2.04e-09	772000	0.00212	2.76e-09	192000	0.000509	1.81e-10	0.00588	0.000393	0.0472411	0.00429465	1.03328
30	11	6.66e-09	1e-09	556000	0.0016	3.08e-09	141000	0.00016	8.71e-10	0.0037	0.000141	0.0750751	0.00682501	1.04065
31	8	6.04e-10	2.55e-10	578000	n.d.	n.d.	95800	n.d.	n.d.	0.000349	2.44e-05	0.795925	0.0994906	1.61332
32	11	7.89e-09	1.69e-09	362000	0.00186	5.46e-09	134000	0.000364	1.04e-09	0.00286	0.000226	0.0971251	0.00882955	1.03128
Compound	Heteroatoms	EZH2Y641N (- H3K27me3)
		Equilibrium		Kinetic						Calculated			Efficiency
		Ki [M]	SD Ki	kon [s-1 M-1]	koff [s-1]	Kd [M]	SD kon	SD koff	SD Kd	koff calc [s-1 M-1]	SD koff	RT [h]	Kinetic Efficiency	Ligand Efficiency
1	12	-	-	-	-	-	-	-	-	-	-	-
2	8	1.76e-08	3e-09	27300	n.d.	n.d.	2980	n.d.	n.d.	0.00048	8.93e-06	0.578704	0.072338	1.35704
3	8	7.47e-09	1.79e-09	108000	n.d.	n.d.	2650	n.d.	n.d.	0.00081	4.75e-06	0.342936	0.0428669	1.42217
4	9	2.96e-08	6.2e-09	141000	0.00515	3.74e-08	40600	0.00105	3.35e-09	0.00417	0.000252	0.0666134	0.00740149	1.17113
5	7	4.96e-08	1.72e-08	513000	0.0248	5e-08	167000	0.00639	6.92e-09	0.0255	0.00288	0.0108932	0.00155618	1.4609
6	10	6.42e-07	1.56e-07	54300	0.0653	1.2e-06	2500	0.0106	1.43e-07	0.0349	0.000389	0.00795925	0.000795925	0.866945
7	8	8.66e-07	2.26e-07	15600	0.026	1.69e-06	3650	0.00441	1.92e-07	0.0135	0.000827	0.0205761	0.00257202	1.06093
8	9	2.68e-08	7.4e-09	1090000	0.0194	1.79e-08	28300	0.00709	6.82e-09	0.0292	0.000209	0.00951294	0.00105699	1.17785
9	9	2.65e-08	9e-09	436000	0.0153	3.5e-08	47000	0.00151	2.73e-09	0.0115	0.000424	0.0241546	0.00268384	1.17861
10	10	2.97e-09	2.7e-10	147000	n.d.	n.d.	9180	n.d.	n.d.	0.000437	2.48e-06	0.635647	0.0635647	1.19381
11	8	3.37e-08	8.29e-09	513000	0.029	6.38e-08	278000	0.00791	1.43e-08	0.0173	0.0023	0.0160565	0.00200706	1.30766
12	9	5.15e-08	8.46e-09	263000	0.0297	1.16e-07	66600	0.00616	1.87e-08	0.0136	0.000563	0.0204248	0.00226943	1.13372
13	10	1.3e-07	1.79e-08	119000	0.0486	4.24e-07	28200	0.013	1.24e-07	0.0154	0.000505	0.0180375	0.00180375	0.964048
14	8	2.99e-09	7.83e-10	496000	0.00136	2.83e-09	114000	0.000184	4.35e-10	0.00148	8.91e-05	0.187688	0.023461	1.49176
15	10	1.82e-07	4.82e-08	79500	0.0505	6.57e-07	22600	0.0087	7.85e-08	0.0144	0.00109	0.0192901	0.00192901	0.94359
16	10	1.58e-08	1.79e-09	459000	0.0104	2.3e-08	44000	0.00119	4.14e-09	0.00725	7.86e-05	0.0383142	0.00383142	1.09219
17	10	1.13e-08	2.53e-09	438000	0.00901	2.06e-08	36700	0.000577	5.93e-10	0.00495	9.3e-05	0.0561167	0.00561167	1.11257
18	10	1.82e-07	3.73e-08	122000	0.0422	3.45e-07	5000	0.00155	1e-09	0.0222	0.000187	0.0125125	0.00125125	0.94359
19	9	1.02e-06	2.06e-07	101000	0.129	1.4e-06	42200	0.0261	3.14e-07	0.102	0.00867	0.00272331	0.00030259	0.931996
20	8	8.47e-07	2.47e-07	45900	0.0678	1.46e-06	4250	0.0143	1.89e-07	0.0389	0.00105	0.00714082	0.000892602	1.06262
21	10	1.7e-07	5.26e-08	95200	0.0298	3.14e-07	28500	0.00915	2.69e-08	0.0162	0.0015	0.0171468	0.00171468	0.947737
22	11	2.47e-07	1.6e-08	82200	0.0385	5.04e-07	23500	0.00773	1.59e-07	0.0203	0.000377	0.0136836	0.00124397	0.840929
23	11	1.23e-07	1.08e-08	197000	0.0342	1.69e-07	42100	0.0124	2.54e-08	0.0242	0.000453	0.0114784	0.00104349	0.879467
24	11	1.13e-07	1.56e-08	260000	0.0324	1.27e-07	105000	0.0112	9.38e-09	0.0293	0.00163	0.00948047	0.000861861	0.884154
25	9	2.98e-07	6.24e-08	97300	0.0441	4.58e-07	42400	0.0198	4.48e-08	0.029	0.00265	0.00957854	0.00106428	1.01512
26	12	3.05e-07	7.95e-08	315000	0.113	3.41e-07	219000	0.0899	3.8e-08	0.0963	0.0175	0.0028845	0.000240375	0.760165
27	11	2.45e-07	4.33e-08	191000	0.0469	2.47e-07	15100	0.00279	1.72e-08	0.0468	0.000654	0.00593542	0.000539584	0.841379
28	11	2.29e-07	5.33e-08	150000	0.0403	2.64e-07	42700	0.0166	4.28e-08	0.0343	0.00228	0.00809848	0.000736225	0.845112
29	11	2.19e-07	2.63e-08	187000	0.0358	2.01e-07	48200	0.00448	3.66e-08	0.0409	0.00127	0.00679163	0.000617421	0.84758
30	11	1.64e-07	2.91e-08	111000	0.0274	2.45e-07	15000	0.00686	3.55e-08	0.0181	0.000437	0.0153468	0.00139517	0.863565
31	8	1.15e-09	3.35e-10	349000	n.d.	n.d.	55700	n.d.	n.d.	0.000401	1.87e-05	0.692713	0.0865891	1.56438
32	11	2.58e-07	4.47e-08	60000	0.0364	7.19e-07	23600	0.00645	3.33e-07	0.0155	0.00106	0.0179211	0.0016292	0.838521
Compound	Heteroatoms	EZH2Y641N (+ H3K27me3)
		Equilibrium		Kinetic						Calculated			Efficiency
		Ki [M]	SD Ki	kon [s-1 M-1]	koff [s-1]	Kd [M]	SD kon	SD koff	SD Kd	koff calc [s-1 M-1]	SD koff	RT [h]	Kinetic Efficiency	Ligand Efficiency
1	12	-	-	-	-	-	-	-	-	-	-	-
2	8	7.44e-09	9.7e-10	52100	n.d.	n.d.	5180	n.d.	n.d.	0.000387	5.02e-06	0.717772	0.0897215	1.42247
3	8	2.95e-09	7.4e-10	195000	n.d.	n.d.	34600	n.d.	n.d.	0.000576	2.56e-05	0.482253	0.0602816	1.49278
4	9	6.61e-09	2.77e-09	187000	0.000728	3.94e-09	13700	0.000156	9.45e-10	0.00124	3.79e-05	0.224014	0.0248905	1.27241
5	7	1.08e-08	1.48e-09	931000	0.00518	6.02e-09	368000	0.000982	1.3e-09	0.01	0.000543	0.0277778	0.00396825	1.59332
6	10	1.58e-07	1.76e-08	165000	0.0143	8.66e-08	6000	0.0003	1.3e-09	0.0261	0.000106	0.0106428	0.00106428	0.952188
7	8	2.27e-07	5.89e-08	32300	0.00651	2.14e-07	14000	0.00196	2.9e-08	0.00731	0.000826	0.0379997	0.00474996	1.1627
8	9	5.55e-09	9.41e-10	1200000	0.0027	2.28e-09	241000	0.000353	1.57e-10	0.00665	0.000227	0.0417711	0.00464123	1.28422
9	9	6.65e-09	1.41e-09	571000	0.0025	4.56e-09	135000	0.000218	8.5e-10	0.00379	0.00019	0.0732923	0.00814359	1.27201
10	10	1.22e-09	2.84e-10	290000	n.d.	n.d.	57600	n.d.	n.d.	0.000353	1.64e-05	0.786906	0.0786906	1.24791
11	8	7.44e-09	1.61e-09	897000	0.0044	5.08e-09	260000	0.000818	7.37e-10	0.00667	0.000417	0.0416458	0.00520573	1.42247
12	9	1.14e-08	1.08e-09	553000	0.00589	1.1e-08	225000	0.00195	9.11e-10	0.00632	0.000243	0.0439522	0.00488358	1.23559
13	10	3.74e-08	1.2e-08	239000	0.0123	5.68e-08	107000	0.00346	1.2e-08	0.00892	0.00129	0.031141	0.0031141	1.0398
14	8	1.35e-09	2.78e-10	1280000	0.000921	6.8e-10	177000	0.000563	3.6e-10	0.00172	4.93e-05	0.161499	0.0201873	1.55219
15	10	4.72e-08	1.18e-08	63000	0.00839	1.4e-07	22900	0.00223	2.38e-08	0.00297	0.000269	0.0935279	0.00935279	1.02565
16	10	3.89e-09	4.93e-10	1060000	0.00242	2.29e-09	164000	0.000355	8.94e-11	0.00412	8.07e-05	0.0674218	0.00674218	1.17741
17	10	2.95e-09	6.59e-10	1150000	0.00217	1.88e-09	68300	0.00029	2.49e-10	0.0034	4.5e-05	0.0816993	0.00816993	1.19422
18	10	5.15e-08	8.48e-09	197000	0.00853	4.31e-08	26000	0.00148	1.85e-09	0.0102	0.00022	0.0272331	0.00272331	1.02035
19	9	3.03e-07	1.04e-07	36700	0.00944	2.55e-07	1600	0.00206	4.5e-08	0.0111	0.000166	0.025025	0.00278056	1.014
20	8	1.75e-07	3.58e-08	52400	0.0102	1.96e-07	2650	0.000785	2.45e-08	0.00914	9.48e-05	0.0303914	0.00379893	1.18247
21	10	5.2e-08	7.45e-09	305000	0.0119	4.17e-08	174000	0.00567	5.17e-09	0.0158	0.00129	0.0175809	0.00175809	1.01976
22	11	5.94e-08	1.37e-08	327000	0.016	5.04e-08	163000	0.00713	1.24e-08	0.0194	0.00223	0.0143184	0.00130168	0.9197
23	11	3.89e-08	1.09e-08	300000	0.0071	2.47e-08	79000	0.000805	3.8e-09	0.0117	0.000859	0.0237417	0.00215834	0.943097
24	11	2.37e-08	4.18e-09	444000	0.00692	1.57e-08	172000	0.00261	2.05e-10	0.0105	0.00072	0.026455	0.002405	0.970487
25	9	9.12e-08	2.58e-08	220000	0.0171	7.73e-08	86800	0.00665	1.77e-09	0.0201	0.00224	0.0138198	0.00153553	1.09511
26	12	8.89e-08	9.73e-09	227000	0.0142	6.55e-08	147000	0.00798	8.47e-09	0.0202	0.00143	0.0137514	0.00114595	0.822628
27	11	7.86e-08	1.61e-08	315000	0.0126	4.2e-08	142000	0.00467	5.4e-09	0.0248	0.00229	0.0112007	0.00101825	0.904219
28	11	6.09e-08	6.01e-09	344000	0.00987	2.87e-08	116000	0.00356	1.6e-09	0.0209	0.000698	0.0132908	0.00120825	0.918321
29	11	6.03e-08	1.65e-08	203000	0.00644	3.18e-08	11500	0.000515	7.5e-10	0.0122	0.00019	0.0227687	0.00206988	0.918869
30	11	5.05e-08	1.1e-08	280000	0.00805	2.94e-08	130000	0.00333	1.36e-09	0.0141	0.00142	0.0197006	0.00179096	0.928672
31	8	6.23e-10	2.35e-10	540000	n.d.	n.d.	121000	n.d.	n.d.	0.000336	2.85e-05	0.82672	0.10334	1.61096
32	11	7.36e-08	7.94e-09	249000	0.014	5.66e-08	101000	0.00552	9.46e-10	0.0183	0.000799	0.0151791	0.00137992	0.907852

## Sheet: ePCA&kPCA Other Temperatures
Temperature (°C)	5											15											30											37
Compound	EZH2+/+ (- H3K27me3)											EZH2+/+ (- H3K27me3)											EZH2+/+ (- H3K27me3)											EZH2+/+ (- H3K27me3)
	Equilibrium		Kinetic						Calculated			Equilibrium		Kinetic						Calculated			Equilibrium		Kinetic						Calculated			Equilibrium		Kinetic						Calculated
	Ki [M]	SD Ki	kon [s-1 M-1]	koff [s-1]	Kd [M]	SD kon	SD koff	SD Kd	koff calc [s-1 M-1]	SD koff	RT [h]	Ki [M]	SD Ki	kon [s-1 M-1]	koff [s-1]	Kd [M]	SD kon	SD koff	SD Kd	koff calc [s-1 M-1]	SD koff	RT [h]	Ki [M]	SD Ki	kon [s-1 M-1]	koff [s-1]	Kd [M]	SD kon	SD koff	SD Kd	koff calc [s-1 M-1]	SD koff	RT [h]	Ki [M]	SD Ki	kon [s-1 M-1]	koff [s-1]	Kd [M]	SD kon	SD koff	SD Kd	koff calc [s-1 M-1]	SD koff	RT [h]
1	-	-	-	-	-	-	-	-	-	-	-	-	-	-	-	-	-	-	-	-	-	-	-	-	-	-	-	-	-	-	-	-	-	-	-	-	-	-	-	-	-	-	-	-
2	5.48204e-09	0	5648.67	0.0001204	n.d.	195.799	2.689e-05	n.d.	3.09662e-05	1.07338e-06	8.97035	8.42902e-09	2.23992e-09	40996.5	8.915e-05	n.d.	1453.1	3.31633e-05	n.d.	0.00034556	1.22483e-05	0.803847	1.49615e-08	4.88279e-09	208918	0.002584	n.d.	176339	0.00190212	n.d.	n.d.	n.d.		1.35223e-08	3.82468e-09	357353	0.001289	n.d.	n.d.	n.d.	n.d.	0.00483223	n.d.	0.0574844
3	2.46692e-09	3.87639e-10	24071	0.000116567	n.d.	7186.69	7.3929e-05	n.d.	5.93812e-05	1.7729e-05	4.67787	2.80037e-09	5.63819e-10	1450000	0.004235	n.d.	n.d.	n.d.	n.d.	0.00203027	0.00287124	0.136818	5.75443e-09	1.6276e-09	357216	0.0014295	n.d.	84181.1	3.88909e-05	n.d.	0.00205557	0.000484414	0.135134	5.40892e-09	0	464714	n.d.	n.d.	42620.9	n.d.	n.d.	0.0025136	0.000230533	0.11051
4	1.09641e-08	0	218311	0.000984467	n.d.	116019	0.000318619	n.d.	n.d.	n.d.		6.14557e-09	5.9704e-10	3125000	0.0051905	n.d.	162635	0.000607405	n.d.	0.0192049	0.000999482	0.0144639	2.07159e-08	3.2552e-09	432052	0.0035015	n.d.	177253	0.00269337	n.d.	0.00895037	0.00367195	0.0310353	2.43401e-08	3.82468e-09	1240000	0.006235	n.d.	n.d.	n.d.	n.d.	0.0301817	n.d.	0.0092035
5	3.83743e-09	7.75278e-10	223633	0.000654933	3.06333e-09	62415.5	5.3054e-05	7.85005e-10	0.000858177	0.000239515	0.323684	2.42995e-09	6.77186e-10	2600000	0.002506	9.96e-10	763675	0.000200818	2.17789e-10	0.00631787	0.00185569	0.043967	1.26597e-08	4.88279e-09	1870000	0.013995	7.86e-09	735391	0.00212839	1.95161e-09	0.0236737	0.00930986	0.0117336	1.35223e-08	3.82468e-09	2105000	0.01458	7.3e-09	799031	0.00175362	1.93747e-09	0.0284644	0.0108047	0.00975877
6	4.65974e-08	1.16292e-08	34988	0.00192	5.49e-08	15579	0.000854185	3.16965e-08	0.00163035	0.000725939	0.170379	4.28413e-08	6.17633e-09	62763	n.d.	n.d.	n.d.	n.d.	n.d.	0.00134442	0.0019013	0.206615	2.18668e-07	1.6276e-08	n.d.	n.d.	1.5445e-07	n.d.	n.d.	3.89616e-08	n.d.	n.d.		1.89312e-07	3.82468e-08	104110	n.d.	n.d.	n.d.	n.d.	n.d.	0.0197093	n.d.	0.0140938
7	7.94896e-08	4.26403e-08	11397.7	0.000765167	7.42e-08	2849.42	7.5676e-05	1.37179e-08	0.000905996	0.000226499	0.306599	5.52745e-08	1.12696e-08	68416.5	0.002682	4.035e-08	19316	0.000222032	8.13173e-09	0.00378169	0.00106768	0.0734534	2.18668e-07	1.6276e-08	82669	0.02238	2.56e-07	39852.5	0.0153018	6.22254e-08	0.0180771	0.00871448	0.0153663	2.56923e-07	1.91234e-08	96367	0.02313	2.43e-07	6672.26	0.00700036	8.90955e-08	0.0247589	0.00171426	0.0112193
8	2.46692e-09	3.87639e-10	863188	0.0007847	9.29e-10	227311	0.000205582	1.92258e-10	0.00212941	0.000560758	0.130448	1.72744e-09	4.16009e-12	3440000	0.0015545	4.5e-10	127279	0.000432042	1.08894e-10	0.00594239	0.000219867	0.0467451	1.0358e-08	1.6276e-09	4805000	0.01355	2.9e-09	1.9304e+06	0.00370524	3.9598e-10	0.04977	0.019995	0.00558123	9.4656e-09	1.91234e-09	4280000	0.009421	2.565e-09	2.81428e+06	0.00247346	1.11016e-09	n.d.	n.d.
9	1.91871e-09	1.16292e-09	424178	0.000611767	n.d.	149892	0.000142734	n.d.	0.000813877	0.000287599	0.341302	1.59618e-09	6.57422e-10	1770000	0.00094185	n.d.	127279	0.000119006	n.d.	0.00282524	0.000203161	0.0983201	8.0562e-09	1.6276e-09	2015000	0.0072825	n.d.	784889	0.000969443	n.d.	0.0162332	0.00632322	0.0171117	9.4656e-09	5.73702e-09	2280000	0.0051455	n.d.	1.11723e+06	0.00246427	n.d.	0.0215816	0.0105752	0.0128711
10	5.48204e-10	0	35792.3	0.0001526	n.d.	2977.93	1.03533e-05	n.d.	1.96215e-05	1.63251e-06	14.1568	9.87889e-10	1.93375e-10	158046	5.54e-05	3.48e-10	15354.8	1.27279e-05	4.6669e-11	0.000156131	1.51689e-05	1.77913	2.18668e-09	1.6276e-10	195309	0.0012085	6.29e-09	25362.5	0.000154856	1.6122e-09	0.000427079	5.54597e-05	0.650414	2.70446e-09	0	541901	0.00084415	1.57e-09	84486.5	3.51432e-05	1.83848e-10	0.00146555	0.00022849	0.189538
11	3.83743e-09	7.75278e-10	211612	0.0006657	n.d.	91761.7	9.7382e-05	n.d.	0.000812047	0.000352129	0.342071	3.84214e-09	1.00879e-09	1.02792e+06	0.001938	1.96e-09	229222	0.000195161	6.22254e-10	0.00394939	0.000880702	0.0703343	1.84142e-08	0	1870000	0.01753	9.45e-09	608112	0.00496389	4.24264e-10	0.0344345	0.0111979	0.00806685	1.7579e-08	1.91234e-09	1515000	0.015585	1.034e-08	49497.5	0.00211425	1.78191e-09	0.0266321	0.000870115	0.0104302
12	4.65974e-09	1.16292e-09	130297	0.0006668	5.14667e-09	12517.5	4.27774e-05	5.47205e-10	0.000607148	5.83283e-05	0.457512	2.92767e-09	3.88864e-10	880918	0.00212	2.425e-09	76885.8	0.000140007	3.74767e-10	0.00257904	0.000225096	0.107706	1.95651e-08	1.6276e-09	1.40935e+06	0.02365	1.745e-08	1.01915e+06	0.0152735	1.76777e-09	n.d.	n.d.		2.02834e-08	5.73702e-09	946948	0.019015	1.955e-08	301302	0.00869034	2.89914e-09	0.0192073	0.00611143	0.0144621
13	1.37051e-08	3.87639e-09	169092	0.00125967	8.08333e-09	60458.4	0.000118837	2.807e-09	0.00231742	0.000828589	0.119865	9.88581e-09	1.32272e-09	1675500	0.0058045	5.135e-09	1.42058e+06	0.000697914	3.93858e-09	n.d.	n.d.	n.d.	3.45266e-08	1.6276e-08	2425000	0.048815	2.31e-08	1.57685e+06	0.0145028	9.05097e-09	n.d.	n.d.		5.40892e-08	0	720157	0.030215	4.37e-08	243836	0.00328805	1.01823e-08	0.0389527	0.0131889	0.00713116
14	1.09641e-09	0	110901	0.000251233	2.26667e-09	22016.6	4.78649e-05	5.68624e-11	0.000121593	2.41392e-05	2.28449	8.10399e-10	3.86979e-10	559076	0.00021085	3.78e-10	31533.4	7.77817e-07	1.9799e-11	0.000453075	2.55547e-05	0.613094	1.95651e-09	4.88279e-10	581742	0.0030675	5.245e-09	29204.2	0.000801152	1.11016e-09	0.00113818	5.71382e-05	0.244054	2.29879e-09	5.73702e-10	844960	0.0019915	2.4e-09	60909.5	0.000818123	1.14551e-09	0.00194239	0.000140018	0.143009
15	2.46692e-08	3.87639e-09	71730	0.000740267	1.03633e-08	6292.95	2.58016e-05	1.17304e-09	0.00176952	0.000155242	0.156979	1.21742e-08	3.73052e-09	380612	0.0022195	5.805e-09	47522.5	0.000461741	4.87904e-10	0.00463367	0.000578551	0.0599477	5.75443e-08	1.6276e-08	256773	0.012425	4.845e-08	47564.2	0.00217082	4.94975e-10	0.0147758	0.00273705	0.0187995	8.11337e-08	3.82468e-08	256246	0.01474	5.735e-08	21470.6	0.00241831	4.59619e-09	0.0207902	0.00174199	0.013361
16	4.93384e-10	7.75278e-11	222953	0.000179167	8.07333e-10	35558.1	2.3057e-05	4.80451e-11	0.000110001	1.75438e-05	2.52522	6.21058e-10	5.06385e-11	1180000	0.0003209	2.72e-10	28284.3	2.71529e-05	1.55563e-11	0.000732849	1.75662e-05	0.379038	4.60354e-09	0	1187266	0.003781	3.16e-09	329136	0.00124875	1.69706e-10	0.00546563	0.00151519	0.0508227	5.40892e-09	0	1590000	0.0044095	2.79e-09	268701	0.000389616	2.26274e-10	0.00860018	0.00145338	0.0322991
17	4.65974e-10	1.16292e-10	272378	0.0002065	7.57e-10	21106.6	3.2982e-05	9.48894e-11	0.000126921	9.83512e-06	2.18859	5.44116e-10	2.25937e-10	1385000	0.0002828	2.045e-10	148492	1.9799e-05	7.77817e-12	0.0007536	8.07971e-05	0.368601	2.30177e-09	0	1210000	0.0032015	2.645e-09	141421	0.000628618	2.05061e-10	0.00278514	0.00032552	0.0997356	2.70446e-09	0	2215000	0.004188	1.91e-09	247487	0.000147078	2.82843e-10	0.00599037	0.000669319	0.0463707
18	2.19282e-08	0	286197	0.004136	1.45333e-08	74696.7	0.00103137	9.0185e-10	0.00627578	0.00163796	0.0442619	1.52311e-08	4.51783e-09	1.50484e+06	0.012459	8.015e-09	728544	0.00752503	1.13844e-09	0.0229204	0.0110965	0.0121193	5.75443e-08	1.6276e-08	n.d.	n.d.	4.7875e-08	n.d.	n.d.	3.07591e-09	n.d.	n.d.		6.76114e-08	1.91234e-08	3065698	0.162815	5.18e-08	3.18806e+06	0.172796	2.40416e-09	n.d.	n.d.
19	4.93384e-08	0	125208	0.00243133	1.99e-08	33556.9	0.000352137	3.05123e-09	0.00617756	0.00165564	0.0449656	2.3342e-08	4.21094e-09	762868	0.009126	1.24e-08	434350	0.00427658	1.41421e-09	n.d.	n.d.		1.49615e-07	1.6276e-08	7537000	0.5571	7.3895e-08	n.d.	n.d.	3.53553e-11	1.12765	n.d.	0.000246334	1.35223e-07	0	939002	0.07487	8.06e-08	114548	0.00421436	1.42836e-08	0.126975	0.0154896	0.00218766
20	3.01512e-08	1.16292e-08	112041	0.002627	3.02667e-08	90221.2	0.000700359	1.3202e-08	n.d.	n.d.		2.09273e-08	6.25615e-09	1085000	0.011095	1.0225e-08	35355.3	0.00113844	6.71751e-10	0.0227061	0.000739891	0.0122336	1.0358e-07	1.6276e-08	609608	0.03242	6.101e-08	n.d.	n.d.	1.1045e-08	0.063143	n.d.	0.00439919	9.4656e-08	1.91234e-08	220407	0.0437	1.98e-07	n.d.	n.d.	n.d.	0.0208628	n.d.	0.0133145
21	1.09641e-08	0	185255	0.00141833	9.62333e-09	163113	0.000701201	3.76543e-09	n.d.	n.d.		9.18174e-09	2.29954e-10	1780000	0.0073985	4.155e-09	28284.3	0.00119855	6.15183e-10	0.0163435	0.000259699	0.0169962	4.60354e-08	0	2222872	0.05353	2.705e-08	2.11726e+06	0.0433315	6.29325e-09	n.d.	n.d.		4.05669e-08	1.91234e-08	542576	0.018825	3.615e-08	140855	0.00092631	1.11016e-08	0.0220106	0.00571404	0.0126202
22	1.09641e-08	0	99505	0.00113643	1.15333e-08	23088.8	0.000258871	1.61658e-09	0.00109098	0.000253147	0.254613	8.99052e-09	1.91409e-09	543806	0.003042	5.725e-09	73576.6	0.000613769	1.90212e-09	0.0048891	0.000661492	0.0568157	4.60354e-08	0	1.25223e+06	0.04796	3.89e-08	435249	0.0127279	3.39411e-09	0.057647	0.0200369	0.0048186	2.56923e-08	1.91234e-09	1.95227e+06	0.072005	3.465e-08	1.63728e+06	0.0671681	5.3033e-09	n.d.	n.d.
23	5.20794e-09	3.87639e-10	265218	0.000930633	3.55333e-09	64909.4	0.000158998	3.89915e-10	0.00138124	0.000338044	0.201107	5.66023e-09	3.94837e-10	1375000	0.0029555	2.155e-09	417193	0.000911461	7.07107e-12	0.00778281	0.00236141	0.0356912	2.30177e-08	0	4465000	0.061425	1.39e-08	3.75474e+06	0.0508056	2.82843e-10	n.d.	n.d.		2.70446e-08	0	1585000	0.028485	1.755e-08	388909	0.0123956	3.46482e-09	0.0428657	0.0105179	0.00648019
24	5.20794e-09	3.87639e-10	277628	0.000809533	2.92333e-09	14965.3	2.84405e-05	2.47857e-10	0.00144587	7.79381e-05	0.192118	4.32144e-09	9.17461e-10	1470000	0.002243	1.53e-09	14142.1	0.000209304	1.27279e-10	0.00635252	6.11144e-05	0.0437272	2.30177e-08	0	2210000	0.02429	1.115e-08	1.23037e+06	0.0126289	4.94975e-10	n.d.	n.d.		2.16357e-08	3.82468e-09	1660000	0.02203	1.305e-08	466690	0.0086267	1.48492e-09	0.0359152	0.0100972	0.00773427
25	1.91871e-08	3.87639e-09	48847.7	0.000736833	1.63667e-08	19548.5	9.89639e-05	5.10816e-09	0.000937247	0.000375079	0.296376	8.45728e-09	2.09467e-09	167789	0.002033	1.23e-08	25518.1	2.26274e-05	1.9799e-09	0.00141904	0.000215813	0.195751	4.60354e-08	0	795063	0.02557	3.03e-08	388820	0.0176777	7.35391e-09	0.0366011	0.0178995	0.00758934	4.05669e-08	1.91234e-08	487796	0.01758	3.705e-08	86040	0.00222032	1.11016e-08	0.0197884	0.00349037	0.0140374
26	1.64461e-08	0	209593	0.00144333	6.94e-09	48281.3	0.000251788	3.72424e-10	0.003447	0.00079404	0.0805854	7.74357e-09	2.08158e-09	1027950	0.00397	3.85e-09	271600	0.00114268	9.89949e-11	0.00796001	0.00210315	0.0348967	4.60354e-08	0	4115000	0.110505	2.6e-08	4.10829e+06	0.113837	1.69706e-09	n.d.	n.d.		4.05669e-08	1.91234e-08	1.09609e+06	0.02702	2.495e-08	330802	0.00640639	1.62635e-09	0.0444648	0.0134196	0.00624713
27	1.09641e-08	0	163050	0.000972533	6.01e-09	37013.6	0.00017657	3.07896e-10	0.0017877	0.00040582	0.155383	5.73597e-09	9.50726e-10	858526	0.0026205	3.05e-09	39229.6	0.000214253	1.13137e-10	0.00492447	0.00022502	0.0564076	3.45266e-08	1.6276e-08	1282056	0.025115	1.93e-08	704199	0.015026	1.13137e-09	n.d.	n.d.		2.56923e-08	1.91234e-09	976800	0.01834	1.86e-08	103520	0.00451134	2.54558e-09	0.0250963	0.00265966	0.0110685
28	1.09641e-08	0	117093	0.000807867	6.90667e-09	17577.7	0.000128727	4.73849e-10	0.00128382	0.000192723	0.216369	5.95409e-09	6.40944e-10	701531	0.002339	3.335e-09	4709.33	0.000319612	4.73762e-10	0.00417698	2.80398e-05	0.066502	3.45266e-08	1.6276e-08	766390	0.01649	2.165e-08	296136	0.00588313	6.36396e-10	0.0264608	0.0102245	0.0104977	2.43401e-08	3.82468e-09	821788	0.016245	1.97e-08	294456	0.00603162	2.82843e-10	0.0200024	0.0071671	0.0138872
29	1.09641e-08	0	235192	0.0011539	4.94e-09	54650.8	0.000215692	2.55343e-10	0.00257867	0.000599196	0.107721	8.74473e-09	8.78943e-10	1.04107e+06	0.003021	2.905e-09	253043	0.00069155	4.94975e-11	0.00910389	0.00221279	0.030512	4.60354e-08	0	2255000	0.04249	1.89e-08	1.35057e+06	0.025173	1.41421e-10	n.d.	n.d.		5.40892e-08	0	1225000	0.02324	1.91e-08	134350	0.000763675	2.68701e-09	0.0662592	0.00726689	0.00419229
30	8.22306e-09	3.87639e-09	218127	0.00150467	8.77667e-09	131524	0.000369769	4.7271e-09	n.d.	n.d.		7.49618e-09	5.3461e-10	2190000	0.004749	n.d.	593970	0.000407294	n.d.	0.0164166	0.0044525	0.0169205	2.30177e-08	0	1665000	0.03534	2.06e-08	784889	0.0205627	2.54558e-09	0.0383245	0.0180663	0.00724805	2.02834e-08	9.5617e-09	889264	0.008516	9.58e-09	n.d.	n.d.	n.d.	0.0180373	n.d.	0.0154002
31	5.20794e-10	3.87639e-11	202260	0.000425867	n.d.	161709	0.000359249	n.d.	n.d.	n.d.		9.37406e-10	3.24861e-10	656650	0.0001701	n.d.	42532.5	2.30517e-05	n.d.	0.000615548	3.98702e-05	0.451269	1.26597e-09	1.6276e-10	777573	0.00231365	n.d.	371128	0.00192524	n.d.	0.000984387	0.000469838	0.282183	9.4656e-10	1.91234e-10	1980000	0.00136275	n.d.	509117	0.000967676	n.d.	0.00187419	0.00048191	0.148212
32	1.91871e-08	1.16292e-08	149482	0.002757	2.60333e-08	151989	0.00130919	1.12647e-08	n.d.	n.d.		1.66035e-08	1.95962e-09	2385000	0.0070135	n.d.	1.03945e+06	0.00214041	n.d.	0.0395993	0.0172585	0.00701471	8.0562e-08	1.6276e-08	3.05721e+06	0.107292	3.66e-08	3.82232e+06	0.146099	n.d.	n.d.	n.d.		9.4656e-08	1.91234e-08	2.53212e+06	0.039295	9.524e-08	2.72643e+06	0.0258165	n.d.	n.d.	n.d.

## Sheet: Thermodynamics
Compound	Heteroatoms	EZH2+/+ (Linear Fit)
		Equilibrium (van't Hoff) [kcal/mol]						Kinetic (van't Hoff) [kcal/mol]						Kinetic (Eyre) [kcal/mol]
		ΔG°KI	-T * ΔS°KI	ΔH°KI	r2 Ki	Enthalpic Efficiency		ΔG°KD	-T * ΔS°KD	ΔH°KD	r2 KD	Enthalpic Efficiency		ΔG°kon	-T * ΔS°kon	ΔH°kon	r2 kon	Enthalpic Efficiency		ΔG°koff	-T * ΔS°koff	ΔH°koff	r2 koff	Enthalpic Efficiency		ΔG°kon-koff	-T * ΔS°kon-koff	ΔH°kon-koff
1	12							-7.13281	6.64549	-13.7783	0.7168	-1.14819		12.6472	5.07029	7.57691	0.201	0.631409		19.7793	-1.58162	21.3609	0.8819	1.78008		-7.13213	6.6519	-13.784
2	8	-10.8564	-5.9056	-4.9508	0.6961	-0.61885								10.6859	-10.9666	21.6526	0.9318	2.70657		21.5142	-6.02524	27.5394	0.9515	3.44243		-10.8282	-4.94139	-5.88683
3	8	-11.4653	-7.35619	-4.1091	0.5933	-0.513638								10.1462	-6.85913	17.0054	0.9151	2.12567		21.5992	0.111447	21.4878	0.9607	2.68597		-11.453	-6.97058	-4.48242
4	9	-10.7471	-5.43133	-5.31575		-0.590639
5	7	-11.1934	-2.4447	-8.74869	0.6398	-1.24981		-11.3947	-4.41941	-6.97526	0.3839	-0.996465		8.92654	-2.68113	11.6077	0.5306	1.65824		20.0867	0.968482	19.1182	0.9066	2.73117		-11.1601	-3.64961	-7.51051
6	10	-9.54496	-1.39148	-8.15348	0.564	-0.815348		-9.64144	-5.16642	-4.47502	0.3346	-0.447502		10.2987	-0.476336	10.7751	0.3752	1.07751		19.9057	2.14918	17.7565	0.6705	1.77565		-9.60698	-2.62551	-6.98147
7	8	-9.34327	0.431971	-9.77525	0.8651	-1.22191		-9.33926	-1.13156	-8.2077	0.6334	-1.02596		10.8595	-0.347585	11.2071	0.6897	1.40089		20.1295	0.950679	19.1788	0.9176	2.39736		-9.26998	-1.29826	-7.97172
8	9	-11.2868	-1.5104	-9.77644	0.8304	-1.08627		-11.9606	-4.24921	-7.71138	0.5154	-0.85682		8.4317	-0.651375	9.08307	0.5054	1.00923		19.7048	1.76677	17.938	0.8309	1.99312		-11.2731	-2.41814	-8.85497
9	9	-11.4927	0.168701	-11.6614	0.7958	-1.29571						0		8.89548	-0.0500192	8.9455	0.5887	0.993944		20.3229	2.23463	18.0883	0.9449	2.00981		-11.4274	-2.28465	-9.14278
10	10	-12.0785	-4.19082	-7.88765	0.7993	-0.788765		-12.5185	4.39876	-16.9172	0.4451	-1.69172		10.1482	-2.87269	13.0209	0.8247	1.30209		22.2179	0.813952	21.4039	0.942	2.14039		-12.0697	-3.68664	-8.38301
11	8	-10.8982	-0.521058	-10.3771	0.9042	-1.29714		-11.2799	2.71887	-13.9988	0.7993	-1.74984		9.08492	-2.99304	12.078	0.6702	1.50974		19.9689	-1.79525	21.7641	0.8733	2.72051		-10.8839	-1.19778	-9.68616
12	9	-10.9156	-1.83584	-9.07973	0.676	-1.00886		-10.8984	-1.9804	-8.91803	0.6185	-0.990892		9.36661	-1.77531	11.1419	0.6213	1.23799		20.279	-0.09813	20.3771	0.9108	2.26413		-10.9124	-1.67718	-9.23522
13	10	-10.5113	-2.28305	-8.22824	0.5264	-0.822824		-10.6151	-0.388461	-10.2267	0.5422	-1.02267		9.09826	-1.79312	10.8914	0.3371	1.08914		19.5659	1.83228	17.7336	0.7355	1.77336		-10.4676	-3.6254	-6.84222
14	8	-12.0231	-7.1924	-4.83066	0.5417	-0.603832		-11.9089	-9.39285	-2.516	0.04868	-0.3145		9.55099	-1.04325	10.5942	0.6993	1.32428		21.557	6.47174	15.0853	0.904	1.88566		-12.006	-7.51499	-4.49102
15	10	-10.2577	-3.66528	-6.59239	0.3127	-0.659239		-10.3864	0.315611	-10.702	0.6778	-1.0702		9.98393	3.0906	6.89333	0.3429	0.689333		20.2111	7.09698	13.1141	0.9329	1.31141		-10.2271	-4.00638	-6.22074
16	10	-11.8476	2.56292	-14.4105	0.9262	-1.44105		-11.9856	-2.60351	-9.38211	0.5107	-0.938211		9.16924	-0.914361	10.0836	0.6746	1.00836		20.9981	-3.18104	24.1791	0.9701	2.41791		-11.8288	2.26667	-14.0955
17	10	-12.1903	-1.4164	-10.7739	0.7919	-1.07739		-12.175	-4.57323	-7.60175	0.382	-0.760175		9.08419	-0.949967	10.0342	0.7087	1.00342		21.2404	1.32881	19.9116	0.9685	1.99116		-12.1563	-2.27878	-9.87747
18	10	-10.1091	-2.81287	-7.29626	0.6963	-0.729626		-10.2424	-1.5104	-8.73197	0.6618	-0.873197		8.85183	-3.4196	12.2714	0.3919	1.22714		19.0043	0.508595	18.4957	0.6234	1.84957		-10.1525	-3.92819	-6.22432
19	9	-9.71047	-1.81662	-7.89386	0.6086	-0.877095		-10.0312	-0.944982	-9.08618	0.7176	-1.00958		9.36296	-2.5736	11.9366	0.5681	1.32628		19.2055	2.20258	17.003	0.8556	1.88922		-9.84258	-4.77618	-5.0664
20	8	-9.8276	-0.0731346	-9.75447	0.804	-1.21931		-9.86433	0.637489	-10.5018	0.4652	-1.31273		9.61119	0.842437	8.76875	0.2352	1.09609		19.4759	0.81324	18.6627	0.7553	2.33284		-9.86476	0.0291969	-9.89395
21	10	-10.4135	-1.94622	-8.46733	0.7385	-0.846733		-10.5091	-0.975603	-9.53353	0.5573	-0.953353		9.35235	1.0226	8.32975	0.25	0.832975		19.9042	2.72955	17.1747	0.7415	1.71747		-10.5519	-1.70695	-8.84494
22	11	-10.4274	-3.0671	-7.36028	0.7003	-0.669116		-10.4356	-2.39557	-8.04003	0.5673	-0.730912		9.35842	-5.729	15.0874	0.8012	1.37158		19.7856	-2.36708	22.1527	0.8723	2.01388		-10.4272	-3.36191	-7.0653
23	11	-10.7215	-0.857391	-9.8641	0.9392	-0.896736		-10.951	-0.520844	-10.4302	0.719	-0.948196		9.00562	-2.29943	11.3051	0.594	1.02773		19.7192	-1.27612	20.9953	0.8458	1.90866		-10.7135	-1.02332	-9.69022
24	11	-10.7675	-1.51895	-9.24859	0.7918	-0.840781		-11.1267	-1.11375	-10.0129	0.6835	-0.910263		9.01929	-1.07672	10.096	0.6209	0.91782		19.7776	0.380485	19.3972	0.8797	1.76338		-10.7583	-1.45721	-9.30114
25	9	-10.3985	-4.79327	-5.60524	0.3623	-0.622804		-10.4153	-5.5175	-4.89777	0.5101	-0.544197		9.80855	-5.21271	15.0213	0.7622	1.66903		20.1996	-0.0710339	20.2706	0.8424	2.25229		-10.391	-5.14168	-5.24936
26	12	-10.4082	-3.27147	-7.13672	0.5323	-0.594726		-10.7139	-2.19333	-8.52059	0.6638	-0.710049		9.10246	-2.2389	11.3414	0.5221	0.945113		19.494	1.83656	17.6574	0.7306	1.47145		-10.3915	-4.07546	-6.31604
27	11	-10.6046	-3.48796	-7.11665	0.5329	-0.646968		-10.841	-3.0436	-7.79736	0.5792	-0.708851		9.35475	-0.749149	10.1039	0.6155	0.918536		19.9383	3.36619	16.5721	0.8463	1.50655		-10.5835	-4.11534	-6.46819
28	11	-10.6265	-3.88105	-6.74549	0.5366	-0.613226		-10.8225	-3.52428	-7.29818	0.5253	-0.66347		9.46895	-1.06248	10.5314	0.5798	0.957403		20.0806	3.47799	16.6027	0.8629	1.50933		-10.6117	-4.54047	-6.07122
29	11	-10.3693	-0.586929	-9.78241	0.7869	-0.88931		-10.8537	-1.79312	-9.06062	0.6927	-0.823693		9.11279	-1.363	10.4758	0.5788	0.952344		19.4685	-0.477049	19.9455	0.8743	1.81323		-10.3557	-0.885947	-9.46976
30	11	-10.696	-2.92182	-7.7742	0.8081	-0.706745		-10.837	-8.37452	-2.4625	0.2051	-0.223864		9.08928	-1.9626	11.0519	0.4237	1.00472		19.9192	2.90117	17.018	0.6905	1.54709		-10.8299	-4.86377	-5.96613
31	8	-12.3077	-8.7377	-3.57003	0.3527	-0.446254								9.46264	-2.97096	12.4336	0.5778	1.5542		21.7633	9.63497	12.1284	0.6216	1.51604		-12.3007	-12.6059	0.305245
32	11	-10.0456	2.03452	-12.0801	0.9575	-1.09819		-10.0189	-3.65673	-6.36214	0.4889	-0.578376		9.20043	-4.17088	13.3713	0.3839	1.21557		19.5855	6.05728	13.5282	0.382	1.22984		-10.3851	-10.2282	-0.156922
Compound	Heteroatoms	EZH2+/+ (Non-linear Fit)
		Equilibrium (van't Hoff) [kcal/mol]						Kinetic (van't Hoff) [kcal/mol]						Kinetic (Eyre) [kcal/mol]
		ΔG°KI	-T * ΔS°KI	ΔH°KI	ΔCp°KI	r2 Ki	Enthalpic Efficiency	ΔG°KD	-T * ΔS°KD	ΔH°KD	ΔCp°KD	r2 KD	Enthalpic Efficiency	ΔG°kon	-T * ΔS°kon	ΔH°kon	ΔCp°kon	r2 kon	Enthalpic Efficiency	ΔG°koff	-T * ΔS°koff	ΔH°koff	ΔCp°koff	r2 koff	Enthalpic Efficiency	ΔG°kon-koff	-T * ΔS°kon-koff	ΔH°kon-koff	ΔCp°kon-koff
1	12
2	8	-10.8228	-6.81996	-4.00282	-0.633419	0.721	-0.500352							10.6419	-8.638	19.2799	1.17202	0.9373	2.40998	21.4558	-2.58713	24.0429	1.72709	0.9591	3.00537	-10.8139	-6.05088	-4.76306	-0.555078
3	8	-11.5266	-5.59512	-5.9315	1.21788	0.7071	-0.741437							9.96695	-1.14081	11.1078	3.21725	0.9788	1.38847	21.4641	4.43009	17.034	2.42906	0.9846	2.12925	-11.4972	-5.57091	-5.92624	0.788191
4	9	-10.9213	-0.650877	-10.2704	3.3104		-1.14115
5	7	-11.3547	2.00105	-13.3558	3.07872	0.8128	-1.90797	-11.5328	0.390384	-11.9232	2.92825	0.5363	-1.70331	8.63399	7.39892	1.23507	6.13595	0.8648	0.176439	19.9513	5.68556	14.2658	2.87093	0.9527	2.03797	-11.3174	1.71336	-13.0307	3.26502
6	10	-9.69097	2.62273	-12.3137	2.78017	0.7071	-1.23137				7.2442	0.8082	0	9.95853	11.1874	-1.22886	6.69485	0.7145	-0.122886	19.6747	10.0907	9.58393	4.55957	0.774	0.958393	-9.71613	1.09666	-10.8128	2.13528
7	8	-9.36444	1.00266	-10.3671	0.395529	0.8682	-1.29589	-9.39501	0.808967	-10.204	1.18109	0.6629	-1.2755	10.6791	5.92341	4.75566	3.81676	0.87	0.594458	20.0309	4.37882	15.652	2.08632	0.9421	1.95651	-9.3518	1.54459	-10.8964	1.73044
8	9	-11.3562	0.395725	-11.7519	1.32034	0.8635	-1.30577	-12.0305	-1.83656	-10.1939	1.46866	0.5576	-1.13266	8.19012	7.68376	0.506353	5.07309	0.8609	0.0562615	19.5465	7.26361	12.2829	3.34623	0.896	1.36477	-11.3564	0.42015	-11.7765	1.72686
9	9	-11.583	2.64766	-14.2307	1.71682	0.8335	-1.58119							8.70267	6.64549	2.05718	4.07471	0.864	0.228576	20.2684	4.12317	16.1453	1.14933	0.9535	1.79392	-11.5658	2.52233	-14.0881	2.92538
10	10	-12.1454	-2.3678	-9.77763	1.26302	0.844	-0.977763	-12.5656	3.8725	-16.4381	1.67813	0.4503	-1.64381	10.0629	0.0848846	9.97803	1.79994	0.8602	0.997803	22.1789	2.17054	20.0084	0.825451	0.9452	2.00084	-12.116	-2.08565	-10.0303	0.974491
11	8	-10.9095	-0.211571	-10.6979	0.21434	0.905	-1.33724	-11.1649	4.24993	-15.4149	-4.48075	0.9055	-1.92686	8.84915	5.21129	3.63786	4.99188	0.9283	0.454733	19.7645	5.31383	14.4507	4.3255	0.9511	1.80633	-10.9153	-0.102545	-10.8128	0.66638
12	9	-11.0664	2.2973	-13.3637	2.86376	0.8227	-1.48485	-11.0149	2.07868	-13.0935	2.46967	0.7254	-1.45484	9.13368	6.31721	2.81647	4.925	0.895	0.312941	20.1704	3.67952	16.4909	2.29889	0.937	1.83232	-11.0367	2.63769	-13.6744	2.62611
13	10	-10.73	3.70373	-14.4337	4.14636	0.8183	-1.44337	-10.8133	6.47886	-17.2922	4.1798	0.7463	-1.72922	8.67725	12.7825	-4.10528	8.87074	0.8413	-0.410528	19.3486	9.4783	9.87031	4.65272	0.8496	0.987031	-10.6714	3.30423	-13.9756	4.21802
14	8	-12.0911	-5.30671	-6.78442	1.30553	0.6281	-0.848052	-12.0441	-4.61026	-7.43384	2.90914	0.1954	-0.92923	9.35979	5.59868	3.76111	4.04127	0.9287	0.470138	21.4301	10.8741	10.556	2.67985	0.9683	1.3195	-12.0703	-5.27538	-6.79493	1.36142
15	10	-10.5496	4.35034	-14.8999	5.55078	0.7968	-1.48999	-10.5439	5.78383	-16.3277	3.32712	0.8256	-1.63277	9.72283	12.22	-2.49713	5.55556	0.8447	-0.249713	20.188	7.88316	12.3049	0.478886	0.9357	1.23049	-10.4652	4.3368	-14.802	5.07667
16	10	-11.9225	4.6245	-16.547	1.42782	0.9461	-1.6547	-12.088	0.930027	-13.0181	2.15081	0.5712	-1.30181	8.98437	5.51323	3.47115	3.9123	0.9035	0.347115	20.8902	0.57468	20.3155	2.28552	0.9896	2.03155	-11.9058	4.93855	-16.8444	1.62678
17	10	-12.3006	1.62648	-13.9271	2.10734	0.858	-1.39271	-12.2965	-0.367311	-11.9292	2.56043	0.4797	-1.19292	8.94341	3.95511	4.9883	2.98557	0.85	0.49883	21.2002	2.73667	18.4635	0.85674	0.9725	1.84635	-12.2568	1.21844	-13.4752	2.12883
18	10	-10.1896	-0.609004	-9.58059	1.52646	0.7628	-0.958059	-10.3126	0.912224	-11.2248	1.47463	0.7043	-1.12248	8.4283	6.17407	2.25423	6.58498	0.6364	0.225423	18.7469	6.32575	12.4212	3.9935	0.6864	1.24212	-10.3186	-0.151681	-10.167	2.59148
19	9	-9.85927	2.2624	-12.1217	2.82555	0.7788	-1.34685	-10.1099	1.78101	-11.8909	1.65926	0.7715	-1.32122	9.05636	5.88282	3.17355	5.48151	0.8542	0.352616	19.1313	4.24067	14.8906	1.3213	0.8679	1.65451	-10.0749	1.64215	-11.7171	4.16022
20	8	-9.80851	-0.597895	-9.21061	-0.363523		-1.15133						0
21	10	-10.4949	0.275163	-10.77	1.53865	0.7918	-1.077	-10.6085	2.44898	-13.0575	2.08465	0.6174	-1.30575	9.01081	12.8395	-3.8287	7.19165	0.6702	-0.38287	19.6705	10.9168	8.7537	4.98233	0.8821	0.87537	-10.6597	1.92272	-12.5824	2.20932
22	11	-10.4203	-3.27575	-7.1446	-0.144143	0.7009	-0.649509	-10.5005	-0.140359	-10.3602	1.37241	0.6045	-0.941835	9.2053	-0.417088	9.62238	3.23397	0.8841	0.874762	19.6296	3.06496	16.5647	3.30563	0.916	1.50588	-10.4243	-3.48205	-6.94229	-0.0716538
23	11	-10.7771	0.661701	-11.4388	1.05236	0.9625	-1.03989	-11.0112	1.56809	-12.5793	1.27138	0.7431	-1.14357	8.80743	4.5832	4.22423	4.18936	0.7778	0.384021	19.5805	3.54778	16.0328	2.93542	0.883	1.45752	-10.7731	1.03542	-11.8085	1.25394
24	11	-10.8221	-0.0131671	-10.809	1.0428	0.8137	-0.982634	-11.2107	1.81234	-13.0231	1.78084	0.7322	-1.18392	8.80515	6.37418	2.43097	4.5333	0.9033	0.220998	19.6113	6.16838	13.443	3.52298	0.9451	1.22209	-10.8062	0.205802	-11.012	1.01032
25	9	-10.5803	0.204022	-10.7844	3.46088	0.6639	-1.19826	-10.5047	-2.42548	-8.0792	1.88187	0.6798	-0.897689	9.59478	2.21683	7.37795	4.52135	0.9178	0.819772	20.1427	1.91062	18.2321	1.20593	0.8491	2.02578	-10.5479	0.306211	-10.8541	3.31542
26	12	-10.5492	0.604874	-11.1541	2.68463	0.6967	-0.929509	-10.8105	1.17001	-11.9805	2.04667	0.7501	-0.998376	8.84478	6.68537	2.15941	5.43136	0.792	0.17995	19.3729	6.02453	13.3484	2.54849	0.7649	1.11237	-10.5281	0.660846	-11.189	2.88287
27	11	-10.716	-0.433253	-10.2828	2.11594	0.6358	-0.934799	-10.9225	-0.214561	-10.7079	1.72184	0.6429	-0.973449	9.15593	6.15627	2.99967	4.20369	0.8555	0.272697	19.8358	6.91468	12.9211	2.15964	0.8787	1.17464	-10.6798	-0.758407	-9.92142	2.04404
28	11	-10.7436	-0.66284	-10.0807	2.22891	0.6645	-0.91643	-10.936	0.415165	-11.3512	2.39801	0.6531	-1.03192	9.22705	7.32058	1.90647	5.10175	0.8865	0.173315	19.943	8.26058	11.6824	2.91153	0.9227	1.06204	-10.716	-0.939997	-9.77596	2.19022
29	11	-10.4953	2.87981	-13.3751	2.4004	0.8904	-1.21592	-10.9238	0.634925	-11.5587	1.47774	0.7343	-1.05079	8.88256	6.64051	2.24205	4.87007	0.8608	0.203822	19.3488	3.68166	15.6671	2.53177	0.906	1.42428	-10.4662	2.95885	-13.4251	2.3383
30	11	-10.6608	-3.89458	-6.76627	-0.673545	0.8213	-0.615115	-10.7902	-10.8741	0.0838827	-1.18372	0.2831	0.0076257	8.84417	12.5191	-3.67488	7.27525	0.796	-0.33408	19.7225	14.5059	5.21663	5.83023	0.8549	0.474239	-10.8783	-1.98681	-8.89152	1.44502
31	8	-12.2358	-10.753	-1.48276	-1.3951	0.4703	-0.185344							9.42886	-1.79952	11.2284	0.712955	0.5821	1.40355	21.7978	8.35316	13.4446	-0.778638	0.6274	1.68058	-12.3689	-10.1527	-2.21625	1.49159
32	11	-10.0804	2.99446	-13.0749	0.664708		-1.18863

## Sheet: H3K27 methylation (SPA)
Compounds	Heteroatoms	SPA Mean IC50 (M) - 0' enzyme:inhibitor pre-incubation						SPA Mean IC50 (M) - 15' enzyme:inhibitor pre-incubation						SPA Mean IC50 (M) - 60' enzyme:inhibitor pre-incubation
		EZH2+/+	hEZH2Y641N	EZH2Y641N+Y661D	EZH2Y111D	EZH2 Y111L	EZH1	EZH2+/+	EZH2Y641N	EZH2Y641N+Y661D	EZH2Y111D	EZH2 Y111L	EZH1	EZH2+/+	EZH2Y641N	EZH2Y641N+Y661D	EZH2Y111D	EZH2 Y111L	EZH1
1	12	-	-	-	-	-	-	-	-	-	-	-	-	-	-	-	-	-	-
2	8	4.37599e-08	1.74693e-07	5.18928e-06	2e-05	4.08886e-06	1.05181e-06	3.87e-08	1.21e-07	4.23e-06	2e-05	3.57e-06	1.71e-06	8.90272e-09	4.03347e-08	6.1332e-06	2e-05	2.82329e-06	8.72107e-07
3	8	1.40626e-08	6.46975e-08	1.99549e-06	2e-05	1.34702e-06	3.36054e-07	5.83e-09	1.84e-08	1.25e-06	2e-05	1.19e-06	3e-07	3.60357e-09	1.75213e-08	2.23536e-06	2e-05	1.32953e-06	3.02858e-07
4	9	1.79027e-08	5.46114e-08	3.93188e-06	8.70983e-06	1.01117e-07	1.12834e-06	1e-08	2.37e-08	3.69e-06	5.21e-06	1.26e-07	4.45e-07	1.2575e-08	3.39283e-08	4.53562e-06	9.75777e-06	1.00345e-07	1.00141e-06
5	7	4.44275e-09	6.24931e-08	5.33721e-06	1.05987e-05	4.30507e-08	2.72499e-07	4.05e-09	5.96e-08	3.65e-06	9.97e-06	5.41e-08	2.32e-07	4.30002e-09	5.31038e-08	4.38495e-06	9.31587e-06	4.45619e-08	2.39235e-07
6	10	4.81254e-08	7.65893e-07	2e-05	2e-05	5.93848e-07	3.88815e-06	2.01e-08	2.71e-07	2e-05	2e-05	4.34e-07	8.33e-07	3.67857e-08	6.28931e-07	2e-05	2e-05	5.75024e-07	3.36925e-06
7	8	8.30532e-08	1.30819e-06	2e-05	2e-05	6.47257e-07	4.91553e-06	3.93e-08	6.02e-07	2e-05	2e-05	8.45e-07	1.5e-06	5.02619e-08	1.10833e-06	2e-05	2e-05	7.28589e-07	4.07737e-06
8	9	2.61532e-09	4.83641e-08	2.50878e-06	4.51124e-06	3.41125e-08	1.5876e-07	1.14e-08	1.84e-07	2.34e-06	1.77e-06	4.51e-08	9.3e-07	2.22781e-09	2.53796e-08	2.95971e-06	3.66368e-06	2.91642e-08	2.23985e-07
9	9	5.17685e-09	3.82693e-08	3.01072e-06	5.91444e-06	3.10903e-08	1.9888e-07	3.69e-09	3.59e-08	2.36e-06	3.96e-06	2.17e-08	1.85e-07	3.08804e-09	3.22557e-08	3.18361e-06	3.19086e-06	2.45097e-08	1.74639e-07
10	10	6.81992e-09	2.19573e-08	2.80448e-06	1.86666e-05	1.04668e-06	1.07304e-07	2.94e-09	1.34e-08	1.96e-06	1.71e-05	9.97e-07	1.14e-07	2.0132e-09	1.36774e-08	2.76928e-06	1.68075e-05	9.46907e-07	8.75263e-08
11	8	3.04017e-09	3.43085e-08	1.03034e-05	1.192e-05	4.5524e-08	3.59815e-07	2.97e-09	4.86e-08	8.23e-06	1.1e-05	3.56e-08	2.91e-07	2.1925e-09	2.41582e-08	1.07658e-05	1.16383e-05	4.47884e-08	3.67119e-07
12	9	4.21982e-09	6.39158e-08	6.44619e-06	1.0705e-05	5.74939e-08	3.57802e-07	4.6e-09	9.65e-08	5.24e-06	5.33e-06	5.36e-08	3.89e-07	4.31405e-09	7.53064e-08	7.49199e-06	8.72819e-06	5.94349e-08	3.07352e-07
13	10	1.99862e-08	2.14122e-07	1.2823e-05	9.16793e-06	3.57051e-07	1.31613e-06	1.06405e-08	2.13907e-07	1.55255e-05	2e-05	3.04167e-07	5.55472e-07
14	8	4.07222e-09	1.46994e-08	1.40867e-06	1.258e-05	1.14031e-06	3.11722e-07	1.94e-09	1.06e-08	1.09e-06	8.47e-06	9.57e-07	2.92e-07	1.75401e-09	1.19018e-08	1.62952e-06	1.27453e-05	1.10511e-06	2.94746e-07
15	10	3.02638e-08	2.24415e-07	1.54493e-05	1.07871e-05	3.49505e-07	9.93129e-07	1.56363e-08	3.2275e-07	1.74812e-05	2e-05	2.37403e-07	6.85088e-07
16	10	3.75627e-09	3.71338e-08	1.90714e-06	3.00987e-06	3.1227e-08	7.1546e-08	1.95e-09	3.44e-08	1.3e-06	2.27e-06	1.95e-08	7.9e-08	2.50991e-09	2.10278e-08	1.62956e-06	2.75724e-06	2.71933e-08	6.45278e-08
17	10	3.10419e-09	1.76166e-08	1.32851e-06	2.8646e-06	2.29086e-08	6.39671e-08	2.09e-09	1.88e-08	1.25e-06	1.77e-06	2.12e-08	6.63e-08	1.89686e-09	1.93504e-08	1.43903e-06	2.94463e-06	1.98498e-08	5.35545e-08
18	10	1.65028e-08	2.87674e-07	1.95089e-05	1.71929e-05	3.22193e-07	1.0994e-06	9.53e-09	2.67e-07	1.4e-05	1.34e-05	3.27e-07	8.69e-07	1.0679e-08	2.40054e-07	2e-05	1.43999e-05	3.03875e-07	1.20863e-06
19	9	1.77548e-08	1.45464e-06	2e-05	4.67194e-06	1.55961e-07	1.19599e-06	2.33e-08	1.31e-06	2e-05	2.4e-06	1.42e-07	9.22e-07	1.1236e-08	1.89801e-06	2e-05	4.59778e-06	1.25682e-07	1.23677e-06
20	8	1.15121e-08	8.45593e-07	2e-05	2.15787e-06	1.14364e-07	1.11887e-06	1.31e-08	1.05e-06	2e-05	2.57e-06	1.07e-07	1.16e-06	1.16483e-08	8.74897e-07	2e-05	1.93948e-06	1.15286e-07	1.05136e-06
21	10	1.44854e-08	4.00758e-07	2e-05	1.93032e-05	3.55148e-07	6.43948e-07	9.17e-09	3.37e-07	2e-05	1e-05	3.78e-07	6.13e-07	1.25538e-08	2.33466e-07	2e-05	1.96712e-05	3.44113e-07	6.15444e-07
22	11	1.57768e-08	5.0372e-07	2e-05	1.63051e-05	4.18247e-07	5.15058e-07	1.42e-08	2.91e-07	2e-05	1.99e-06	2.45e-07	6.23e-07	1.03178e-08	3.90472e-07	2e-05	1.20604e-06	4.21859e-07	6.48449e-07
23	11	1.00855e-08	2.65611e-07	2e-05	1.72061e-05	3.53296e-07	3.8302e-07	8.42e-09	1.7e-07	1.15e-05	1.42e-05	2.68e-07	3.49e-07	7.53698e-09	2.16617e-07	2e-05	1.64096e-05	2.55081e-07	2.98979e-07
24	11	6.2094e-09	1.52964e-07	1.11045e-05	9.62204e-06	2.782e-07	3.15517e-07	4.71e-09	1.38e-07	7.51e-06	7.48e-06	2.61e-07	2.49e-07	3.66996e-09	1.25589e-07	1.22271e-05	1.38006e-05	1.97324e-07	2.73064e-07
25	9	1.34325e-08	7.19543e-07	2e-05	3.28888e-06	3.54242e-08	5.26142e-07	8.72e-09	5.98e-07	2e-05	1.42e-06	2.43e-08	4.59e-07	7.0252e-09	4.79411e-07	2e-05	4.77886e-06	2.7602e-08	5.44531e-07
26	12	1.75406e-08	6.44199e-07	2e-05	9.46397e-06	2.4871e-07	2.51472e-07	1.24e-08	6.87e-07	2e-05	6.36e-06	2.72e-07	2.48e-07	1.63131e-08	4.79245e-07	2e-05	8.65463e-06	2.35097e-07	2.70121e-07
27	11	1.65205e-08	5.97658e-07	2e-05	1.05622e-05	2.77355e-07	3.69656e-07	1.2e-08	3.79e-07	1.3e-05	8.24e-06	3.16e-07	2.96e-07	1.66985e-08	5.58125e-07	2e-05	1.3772e-05	2.72324e-07	3.6146e-07
28	11	1.66378e-08	3.48281e-07	1.79849e-05	6.75733e-06	2.48011e-07	2.68631e-07	1.26e-08	3.11e-07	n.d.	4.27e-06	1.94e-07	2.17e-07	1.46665e-08	3.0903e-07	1.97808e-05	6.39134e-06	2.2745e-07	2.64205e-07
29	11	1.66321e-08	4.49652e-07	2e-05	1.36778e-05	3.8195e-07	5.65399e-07	1.38e-08	5.82e-07	1.4e-05	1.03e-05	4.5e-07	4.62e-07	2.13716e-08	3.43601e-07	2e-05	1.53966e-05	3.81183e-07	5.91537e-07
30	11	1.06499e-08	2.48628e-07	1.74534e-05	1.06161e-05	3.10255e-07	4.64313e-07	1.94e-08	2.78e-07	1.29e-05	2.63e-06	2.9e-07	3.74e-07	8.51373e-09	2.92929e-07	1.85004e-05	5.52355e-06	2.27039e-07	4.3833e-07
31	8	8.01224e-09	1.86618e-08	1.38572e-06	4.23683e-07	4.06932e-08	3.2066e-08	4.56e-09	8.56e-09	1.11e-06	4.1e-07	2.92e-08	3.56e-08	2.51677e-09	4.70728e-09	1.42909e-06	3.25153e-07	3.16414e-08	2.60315e-08
32	11	2.83706e-08	5.5186e-07	1.93898e-05	2e-05	1.43067e-07	1.48758e-06	2.64e-08	5.09e-07	1.32e-05	2e-05	1.01e-07	1.22e-06	1.87085e-08	2.75008e-07	1.80761e-05	2e-05	1.1427e-07	1.26295e-06
Compounds	Heteroatoms	Ligand Efficiency - 0' enzyme:inhibitor pre-incubation						Ligand Efficiency - 15' enzyme:inhibitor pre-incubation						Ligand Efficiency - 60' enzyme:inhibitor pre-incubation
		EZH2+/+	hEZH2Y641N	EZH2Y641N+Y661D	EZH2Y111D	EZH2 Y111L	EZH1	EZH2+/+	EZH2Y641N	EZH2Y641N+Y661D	EZH2Y111D	EZH2 Y111L	EZH1	EZH2+/+	EZH2Y641N	EZH2Y641N+Y661D	EZH2Y111D	EZH2 Y111L	EZH1
1	12	-	-	-	-	-	-	-	-	-	-	-	-	-	-	-	-	-	-
2	8	1.28781	1.1826	0.924856	0.82232	0.94297	1.04616	1.29715	1.21051	0.94039	0.82232	0.953283	1.00923	1.40883	1.29401	0.912155	0.82232	0.971118	1.0604
3	8	1.37409	1.25809	0.997491	0.82232	1.02736	1.13288	1.44101	1.35366	1.03304	0.82232	1.03678	1.1415	1.47757	1.35738	0.988864	0.82232	1.02835	1.14078
4	9	1.2051	1.12976	0.84084	0.78711	1.08814	0.925176	1.24444	1.18615	0.845129	0.821825	1.07328	0.988033	1.22897	1.16191	0.83119	0.779434	1.08866	0.933238
5	7	1.67047	1.44083	1.05454	0.994949	1.4732	1.31293	1.67851	1.44495	1.08754	1.00026	1.45336	1.3269	1.67331	1.45497	1.07161	1.00616	1.47021	1.32423
6	10	1.02447	0.856216	0.657856	0.657856	0.871686	0.757436	1.07755	0.919384	0.657856	0.657856	0.890751	0.85111	1.04081	0.868196	0.657856	0.657856	0.873644	0.766145
7	8	1.23911	1.02958	0.82232	0.82232	1.08306	0.928975	1.29598	1.08857	0.82232	0.82232	1.0628	1.01918	1.27728	1.04218	0.82232	0.82232	1.07407	0.943183
8	9	1.33505	1.13796	0.871195	0.831554	1.16155	1.05766	1.23559	1.0477	0.8759	0.89476	1.14268	0.938236	1.34589	1.18152	0.860028	0.845613	1.17213	1.03441
9	9	1.28892	1.15378	0.858874	0.813258	1.16781	1.04244	1.3118	1.1581	0.875325	0.840359	1.19211	1.04733	1.32383	1.16533	0.855101	0.854948	1.18388	1.05122
10	10	1.14327	1.07218	0.777301	0.662051	0.837226	0.975714	1.19443	1.10221	0.799084	0.667381	0.840183	0.972033	1.21746	1.10096	0.778069	0.66843	0.843317	0.988101
11	8	1.49049	1.3063	0.872728	0.861652	1.28481	1.12769	1.49227	1.27984	0.889805	0.867756	1.3035	1.14382	1.51534	1.33296	0.869392	0.863469	1.28605	1.12616
12	9	1.30273	1.11913	0.807442	0.773176	1.12628	1.00277	1.2969	1.0913	0.821437	0.820287	1.13102	0.997119	1.30124	1.10805	0.797285	0.786967	1.12404	1.01303
13	10	1.0779	0.933707	0.684881	0.705282	0.902618	0.823298	1.11623	0.933769	0.673254	0.657856	0.912364	0.875747	n.d.	n.d.	n.d.	n.d.	n.d.	n.d.
14	8	1.46828	1.37072	1.02396	0.857556	1.04002	1.13859	1.52463	1.39557	1.04345	0.88762	1.05334	1.14356	1.53229	1.38677	1.01289	0.856564	1.0424	1.14285
15	10	1.05267	0.930853	0.673553	0.695393	0.903916	0.840419	1.09282	0.908759	0.66604	0.657856	0.927432	0.862996	n.d.	n.d.	n.d.	n.d.	n.d.	n.d.
16	10	1.17953	1.04023	0.800746	0.773003	1.05077	1.00036	1.2194	1.04488	0.824048	0.790156	1.0794	0.994332	1.20405	1.07481	0.81031	0.778333	1.05918	1.00664
17	10	1.19113	1.08557	0.822729	0.776011	1.0696	1.00717	1.21518	1.08162	0.826433	0.805284	1.07431	1.00499	1.22107	1.07986	0.81787	0.774336	1.07831	1.01797
18	10	1.08954	0.915754	0.659367	0.667051	0.908864	0.834238	1.12293	0.920288	0.679542	0.682205	0.907963	0.848537	1.11601	0.926757	0.657856	0.67783	0.912423	0.828479
19	9	1.20566	0.908016	0.730951	0.829189	1.05886	0.921242	1.1873	0.915091	0.730951	0.874189	1.0652	0.93882	1.23657	0.890043	0.730951	0.83027	1.07345	0.918977
20	8	1.3893	1.06275	0.82232	0.991545	1.2148	1.04146	1.37948	1.04629	0.82232	0.978262	1.21986	1.03872	1.3884	1.06016	0.82232	0.999655	1.21419	1.04619
21	10	1.09747	0.895596	0.657856	0.660012	0.902943	0.866761	1.12527	0.906132	0.657856	0.7	0.899151	0.869756	1.10617	0.928449	0.657856	0.658864	0.904862	0.869514
22	11	0.992979	0.80154	0.598051	0.609341	0.811818	0.800309	0.9988	0.831868	0.598051	0.725601	0.841379	0.789792	1.01645	0.815616	0.598051	0.753281	0.811342	0.787579
23	11	1.01771	0.836914	0.598051	0.606368	0.821146	0.816681	1.02769	0.861579	0.628638	0.616981	0.836419	0.821822	1.03381	0.848185	0.598051	0.608988	0.83915	0.830373
24	11	1.04452	0.867416	0.630573	0.638493	0.834354	0.827397	1.0598	0.873106	0.652191	0.652413	0.837882	0.840484	1.07359	0.878315	0.62525	0.618558	0.853341	0.835385
25	9	1.22451	0.955569	0.730951	0.852904	1.159	0.976717	1.2537	0.968069	0.730951	0.909644	1.18446	0.98594	1.2683	0.983001	0.730951	0.827661	1.17585	0.974397
26	12	0.904861	0.722281	0.548213	0.586125	0.770502	0.769943	0.922434	0.719022	0.548213	0.606263	0.765967	0.770647	0.908538	0.737268	0.548213	0.590654	0.773354	0.766318
27	11	0.990433	0.792088	0.598051	0.633341	0.834523	0.818644	1.0081	0.817264	0.621862	0.647064	0.827313	0.830927	0.989841	0.795871	0.598051	0.618673	0.835535	0.819883
28	11	0.990042	0.821936	0.603921	0.658029	0.840704	0.836289	1.00541	0.828194	n.d.	0.6834	0.85428	0.848087	0.997013	0.828545	0.59866	0.661107	0.845487	0.837207
29	11	0.990061	0.807816	0.598051	0.619052	0.816836	0.795155	1.00038	0.793555	0.617766	0.63473	0.807773	0.806318	0.976202	0.822684	0.598051	0.612509	0.816947	0.792657
30	11	1.0147	0.840566	0.605579	0.633059	0.828327	0.806042	0.981553	0.834394	0.622289	0.710187	0.832058	0.817998	1.02708	0.831503	0.602359	0.669172	0.845587	0.809225
31	8	1.41684	1.35258	1.02521	1.11527	1.29333	1.31144	1.45968	1.41182	1.04207	1.11776	1.31856	1.3035	1.50485	1.45727	1.02286	1.13538	1.31246	1.32729
32	11	0.960544	0.796495	0.599763	0.598051	0.871113	0.741684	0.964523	0.800963	0.621018	0.598051	0.890359	0.752645	0.983559	0.834992	0.603641	0.598051	0.883536	0.750733

## Sheet: H3K27 methylatio HCA
Compound	Incubation time [h]	Washout time (h)	Mean IC50 (M)	SD IC50	AUC (a.u.)	t1/2 (h)	t1/2 R2
2	0.5	71.5	6.64442e-06	4.33108e-06	79.93	22.05	0.9381
2	1	71	3.4195e-06	2.62188e-06
2	2	70	2.83965e-06	2.12664e-06
2	4	68	2.01974e-06	1.38196e-06
2	24	48	2.29943e-06	1.53913e-06
2	48	24	8.39238e-07	4.96788e-07
2	72	0	9.89231e-08	7.00104e-08
3	0.5	71.5	6.6599e-06	3.83531e-06	93.54	29.05	0.8951
3	1	71	2.46621e-06	8.94663e-07
3	2	70	1.85455e-06	4.01441e-07
3	4	68	1.41958e-06	1.55432e-07
3	24	48	1.30237e-06
3	48	24	5.62229e-07
3	72	0	6.85621e-08	2.84518e-08
4	0.5	71.5	5.83681e-06	2.23871e-06	81.15	52.83	0.8684
4	1	71	2.87484e-06	1.50787e-06
4	2	70	2.35642e-06	1.20946e-06
4	4	68	1.79304e-06	8.53894e-07
4	24	48	1.4423e-06	6.11681e-07
4	48	24	7.02332e-07	2.58085e-07
4	72	0	3.05779e-07	1.7312e-07
5	0.5	71.5	9.15397e-06	1.6562e-06	69.87	Unstable	1
5	1	71	4.80135e-06	1.67191e-06
5	2	70	3.70559e-06	7.16242e-07
5	4	68	2.91659e-06	5.70378e-07
5	24	48	2.52827e-06
5	48	24	1.15887e-06
5	72	0	2.00856e-07	5.84062e-08
6	0.5	71.5	1.24e-05	1.69407e-21	10.36	Unstable	1
6	1	71	1.24e-05	0
6	2	70	1.24e-05	0
6	4	68	1.24e-05	1.69407e-21
6	24	48	1.24e-05
6	48	24	1.24e-05
6	72	0	1.8633e-06	3.202e-07
7	0.5	71.5	1.24e-05	1.69407e-21	8.493	46.27	0.9516
7	1	71	1.24e-05	0
7	2	70	1.24e-05	0
7	4	68	1.24e-05	1.69407e-21
7	24	48	1.24e-05
7	48	24	1.24e-05
7	72	0	2.65605e-06	9.47198e-07
8	0.5	71.5	4.81639e-06	8.14219e-07	84.57	32.35	0.9265
8	1	71	2.88229e-06	1.21789e-06
8	2	70	2.60929e-06	1.04207e-06
8	4	68	2.02684e-06	4.22753e-07
8	24	48	1.39593e-06
8	48	24	6.29057e-07
8	72	0	1.8447e-07	6.04366e-08
10	0.5	71.5	1.24e-05	1.69407e-21	39.49	12.17	0.9928
10	1	71	1.13286e-05	1.07138e-06
10	2	70	1.24e-05	0
10	4	68	1.20423e-05	5.05831e-07
10	24	48	1.24e-05
10	48	24	3.13007e-06
10	72	0	1.13161e-07	3.06403e-08
11	0.5	71.5	9.07706e-06	1.7311e-06	74.26	24.32	0.9603
11	1	71	4.97753e-06	1.7056e-06
11	2	70	3.93089e-06	9.36705e-07
11	4	68	3.19454e-06	3.60468e-07
11	24	48	2.93453e-06
11	48	24	9.35815e-07
11	72	0	9.27663e-08	4.65872e-08
12	0.5	71.5	1.142e-05	1.38595e-06	54.14	17.37	0.972
12	1	71	9.79027e-06	2.49005e-06
12	2	70	7.79937e-06	1.48531e-06
12	4	68	5.0614e-06	7.55122e-07
12	24	48	4.97443e-06
12	48	24	2.29551e-06
12	72	0	1.59048e-07	6.61911e-08
13	0.5	71.5	1.1617e-05	1.10727e-06	38.86	23.26	0.9383
13	1	71	1.17185e-05	6.8149e-07
13	2	70	1.15843e-05	7.7092e-07
13	4	68	9.12406e-06	2.05068e-06
13	24	48	5.18139e-06
13	48	24	2.75304e-06
13	72	0	1.05964e-06	3.6707e-07
14	0.5	71.5	7.04758e-06	2.10765e-06	92.21	28.8	0.9471
14	1	71	4.1274e-06	8.99516e-07
14	2	70	2.85387e-06	4.12217e-07
14	4	68	1.82757e-06	4.11406e-07
14	24	48	1.60212e-06
14	48	24	5.50576e-07
14	72	0	4.56866e-08	1.151e-08
16	0.5	71.5	7.25833e-06	3.75884e-06	88.14	40.04	0.9193
16	1	71	2.94914e-06	1.28459e-06
16	2	70	2.55254e-06	1.10678e-06
16	4	68	1.89384e-06	5.56684e-07
16	24	48	1.51823e-06
16	48	24	5.95274e-07
16	72	0	9.43927e-08	3.29444e-08
17	0.5	71.5	2.47625e-06	1.64665e-06	119.6	36.54	0.8415
17	1	71	7.12475e-07	3.17133e-07
17	2	70	6.82159e-07	3.16904e-07
17	4	68	5.021e-07	1.43188e-07
17	24	48	5.55297e-07
17	48	24	2.16364e-07
17	72	0	4.80364e-08	1.43769e-08
18	0.5	71.5	1.24e-05	1.69407e-21	24.93	15.78	0.9532
18	1	71	1.24e-05	0
18	2	70	1.24e-05	0
18	4	68	1.24e-05	1.69407e-21
18	24	48	1.24e-05
18	48	24	3.82674e-06
18	72	0	1.18986e-06	2.41752e-07
19	0.5	71.5	1.24e-05	1.69407e-21	9.578	Unstable	1
19	1	71	1.24e-05	0
19	2	70	1.24e-05	0
19	4	68	1.24e-05	1.69407e-21
19	24	48	1.24e-05
19	48	24	1.24e-05
19	72	0	2.16132e-06	5.84766e-07
20	0.5	71.5	1.24e-05	1.69407e-21	12.51	Unstable	1
20	1	71	1.24e-05	0
20	2	70	1.24e-05	0
20	4	68	1.24e-05	1.69407e-21
20	24	48	1.24e-05
20	48	24	1.24e-05
20	72	0	1.23211e-06	4.1695e-07
21	0.5	71.5	1.24e-05	1.69407e-21	9.412	Unstable	1
21	1	71	1.24e-05	0
21	2	70	1.24e-05	0
21	4	68	1.24e-05	1.69407e-21
21	24	48	1.24e-05
21	48	24	1.24e-05
21	72	0	2.23242e-06	1.71698e-07
22	0.5	71.5	1.24e-05	1.69407e-21	6.175	Unstable	1
22	1	71	1.24e-05	0
22	2	70	1.24e-05	0
22	4	68	1.24e-05	1.69407e-21
22	24	48	1.24e-05
22	48	24	1.24e-05
22	72	0	4.15109e-06	9.93419e-07
23	0.5	71.5	1.24e-05	1.69407e-21	21.47	10.96	0.997
23	1	71	1.24e-05	0
23	2	70	1.24e-05	0
23	4	68	1.24e-05	1.69407e-21
23	24	48	1.24e-05
23	48	24	6.46786e-06
23	72	0	8.10486e-07	2.40462e-07
24	0.5	71.5	1.24e-05	1.69407e-21	26.22	14.09	0.9781
24	1	71	1.24e-05	0
24	2	70	1.24e-05	0
24	4	68	1.24e-05	1.69407e-21
24	24	48	1.24e-05
24	48	24	4.15643e-06
24	72	0	7.87707e-07	2.65403e-07
25	0.5	71.5	1.24e-05	1.69407e-21	19.79	17.17	0.9688
25	1	71	1.24e-05	0
25	2	70	1.24e-05	0
25	4	68	1.24e-05	1.69407e-21
25	24	48	1.04165e-05
25	48	24	5.29079e-06
25	72	0	2.30656e-06	4.38691e-07
26	0.5	71.5	1.24e-05	1.69407e-21	17.65	7.414	0.9999
26	1	71	1.24e-05	0
26	2	70	1.24e-05	0
26	4	68	1.24e-05	1.69407e-21
26	24	48	1.24e-05
26	48	24	9.32428e-06
26	72	0	8.11636e-07	2.27971e-07
27	0.5	71.5	1.24e-05	1.69407e-21	27.35	14.45	0.9736
27	1	71	1.24e-05	0
27	2	70	1.24e-05	0
27	4	68	1.23708e-05	4.12762e-08
27	24	48	1.24e-05
27	48	24	3.83235e-06
27	72	0	7.48344e-07	2.62275e-07
28	0.5	71.5	1.24e-05	1.69407e-21	33.49	17.52	0.9815
28	1	71	1.24e-05	0
28	2	70	1.2214e-05	1.85965e-07
28	4	68	1.09383e-05	2.06716e-06
28	24	48	7.92811e-06
28	48	24	3.37119e-06
28	72	0	7.6085e-07	2.7179e-07
29	0.5	71.5	1.24e-05	1.69407e-21	21.64	9.059	0.9994
29	1	71	1.24e-05	0
29	2	70	1.24e-05	0
29	4	68	1.2109e-05	4.11456e-07
29	24	48	1.24e-05
29	48	24	7.61812e-06
29	72	0	5.7778e-07	2.34865e-07
30	0.5	71.5	1.24e-05	1.69407e-21	5.882	Unstable	1
30	1	71	1.24e-05	0
30	2	70	1.24e-05	0
30	4	68	1.24e-05	1.69407e-21
30	24	48	1.24e-05
30	48	24	1.24e-05
30	72	0	4.38957e-06	1.48199e-06
31	0.5	71.5	6.9037e-07	5.15735e-07	173.5	29.86	0.9241
31	1	71	2.33919e-07	9.44898e-08
31	2	70	1.90941e-07	1.00481e-07
31	4	68	1.41972e-07	3.42196e-08
31	24	48	1.19256e-07
31	48	24	3.87429e-08
31	72	0	3.36379e-09	1.01724e-09
32	0.5	71.5	1.24e-05	1.69407e-21	19.01	9.925	0.9989
32	1	71	1.24e-05	0
32	2	70	1.24e-05	0
32	4	68	1.24e-05	1.69407e-21
32	24	48	1.24e-05
32	48	24	7.68245e-06
32	72	0	9.22292e-07	3.39044e-07

## Sheet: KARPAS Proliferation
Compound	KARPAS (6-day) Anti-proliferation IC50 (M)
2	2.1e-07
3	4.2e-07
4	2.8e-07
5	1.06e-06
6	2e-05
7	1.48e-06
8	2.25e-06
9	6.32e-07
10	8.64e-07
11	9.88e-07
12	6.74e-07
13	5.21667e-06
14	6.42e-07
15	n.a.
16	3.5e-07
17	4.08e-07
18	2.4e-06
19	1.6e-05
20	1.2e-05
21	6.25e-06
22	1.13e-05
23	4.8e-06
24	1.3e-06
25	9.5e-06
26	5.2e-06
27	3.85e-06
28	1.5e-06
29	2.9e-06
30	3.1e-07
31	7.8e-08
32	6.58e-06

## Sheet: CaCo-2 Permeability
Compound	PK Caco-2 Flux_x000D_ Papp A-B Mari - [nm/s] (mean)	PK Caco-2 Flux_x000D_ Papp B-A Mari - [nm/s] (mean)	PK Caco-2 Flux_x000D_ Efflux Ratio - [ratio] (mean)
2	11.82	281.3	23.8
3	n.a.	n.a.	n.a.
4	0	98.38	0
5	50.8	136.28	2.68
6	29.68	242.99	8.19
7	n.a.	n.a.	n.a.
8	1.22	173.92	142.24
9	3.14	126.48	40.3
10	0.41	147.33	360.51
11	7.38	254.34	34.48
12	8.7	228.14	26.23
13	1.98	77.71	4.34
14	154.06	173.71	1.13
15	n.a.	n.a.	n.a.
16	n.a.	n.a.	n.a.
17	2.1	215.8	102.73
18	0	190.63	0
19	1.77	190.53	107.4
20	n.a.	n.a.	n.a.
21	0	193.58	0
22	0.48	136.2	282.84
23	0.91	215.91	236.04
24	0	189.44	0
25	n.a.	n.a.	n.a.
26	n.a.	n.a.	n.a.
27	n.a.	n.a.	n.a.
28	n.a.	n.a.	n.a.
29	n.a.	n.a.	n.a.
30	n.a.	n.a.	n.a.
31	5.99	208.8	34.84
32	15.48	194.75	12.58
